# Supplementary material for: Protists Within Corals: The Hidden Diversity
Source: Front Microbiol. 2018 Aug 31;9:2043. doi: 10.3389/fmicb.2018.02043 (PMC6127297; doi:10.3389/fmicb.2018.02043)
Supplement: Supplementary file 7 [file Table_3.xlsx]

## Sheet: Supplementary Table 3
Supplementary Table 3. Reference sequences of Symbiodinium used to compare phylogenetic signals of ITS2, 18SV1V2 and 18SV4. *: ITS2 and 18S sequences of clade G were not from the same strain.
			Accession number
Clade	Representative culture	Code used in this study	ITS2	18S
A	Cx	A1	AF427466.1	AF427442.1
	FLAp#4	A2	AF427465.1	AF427441.1
B	HIAp	B1	AF360564.1	AF427445.1
	Pk13	B2	AF360559.1	AF427446.1
	Pk702	B3	AF360575.1	AF427447.1
C	Mp	C1	AF427469.1	AF427449.1
	Ua#31	C2	AF427470.1	AF427452.1
D	A024	D1	AF396630.1	AF396624.1
G	Two different strains*	G	JQ247051.1	AY160124.1
